# Supplementary material for: The Usefulness of Assessing Heart Rate Variability in Patients with Acute Myocardial Infarction (HeaRt-V-AMI)
Source: Sensors (Basel). 2022 May 7;22(9):3571. doi: 10.3390/s22093571 (PMC9103554; doi:10.3390/s22093571)
Supplement: Supplementary file 1 [file sensors-22-03571-s001.zip]

Archive with 1 entries (1 files):
- sensors-1690615-supplementary.pdf
